# Supplementary material for: Tea Tree Oil Improves Energy Metabolism, Non-Specific Immunity, and Microbiota Diversity via the Intestine–Hepatopancreas Axis in Macrobrachium rosenbergii under Low Fish Meal Diet Administration
Source: Antioxidants (Basel). 2023 Oct 19;12(10):1879. doi: 10.3390/antiox12101879 (PMC10604904; doi:10.3390/antiox12101879)
Supplement: Supplementary file 1 [file antioxidants-12-01879-s001.zip]

Archive with 1 entries (1 files):
- antioxidants-2642307-supplementary.pdf
